# Supplementary material for: Real-World Outcomes of Atezolizumab with Bevacizumab Treatment in Hepatocellular Carcinoma Patients: Effectiveness, Esophagogastroduodenoscopy Utilization and Bleeding Complications
Source: Cancers (Basel). 2024 Aug 19;16(16):2878. doi: 10.3390/cancers16162878 (PMC11352899; doi:10.3390/cancers16162878)
Supplement: Supplementary file 1 [file cancers-16-02878-s001.zip]

Archive with 1 entries (1 files):
- cancers-3107230-supplementary.pdf
